# Supplementary material for: Structural and Functional Insights into Targeting GCCG Sites in the EGFR Promoter by Two DNA Intercalators to Inhibit Breast Cancer Metastasis
Source: J Med Chem. 2025 Mar 3;68(6):6601–15. doi: 10.1021/acs.jmedchem.4c03203 (PMC11956004; doi:10.1021/acs.jmedchem.4c03203)
Supplement: Supplementary file 2 — jm4c03203_si_002.csv [file jm4c03203_si_002.csv]

Compound	SMILE
Actinomycin D	CC(C)[C@H]1NC(=O)[C@@H](NC(=O)c2ccc(C)c3OC4=C(C)C(=O)C(N)=C(C(=O)N[C@H]5[C@@H](C)OC(=O)[C@H](C(C)C)N(C)C(=O)CN(C)C(=O)[C@@H]6CCCN6C(=O)[C@H](NC5=O)C(C)C)C4=Nc23)[C@@H](C)OC(=O)[C@H](C(C)C)N(C)C(=O)CN(C)C(=O)[C@@H]7CCCN7C1=O
Doxorubicin	Cl[H].COc1cccc2C(=O)c3c(O)c4C[C@](O)(C[C@H](O[C@H]5C[C@H](N)[C@H](O)[C@H](C)O5)c4c(O)c3C(=O)c12)C(=O)CO
Cisplatin	N.N.Cl[Pt]Cl
5-fluorouracil	FC1=CNC(=O)NC1=O
Cyclophosphamide	[H]O[H].ClCCN(CCCl)P1(=O)NCCCO1
